# Supplementary material for: RGF Gene Family Analysis and Functional Evidence for RGF8-Mediated Salt Stress Tolerance in Brassica Species
Source: Biology (Basel). 2025 Mar 10;14(3):281. doi: 10.3390/biology14030281 (PMC11939866; doi:10.3390/biology14030281)
Supplement: Supplementary file 1 [file biology-14-00281-s001.zip]

Archive with 1 entries (1 files):
- biology-3471141-supplementary.pdf
